# Supplementary material for: Freeze-Dried Secretome (Lyosecretome) from Mesenchymal Stem/Stromal Cells Promotes the Osteoinductive and Osteoconductive Properties of Titanium Cages
Source: Int J Mol Sci. 2021 Aug 6;22(16):8445. doi: 10.3390/ijms22168445 (PMC8395097; doi:10.3390/ijms22168445)
Supplement: Supplementary file 1 [file ijms-22-08445-s001.zip]

Archive with 1 entries (1 files):
- ijms-1316758-supplementary.pdf
